# Supplementary material for: Teacher Well-Being and Burnout Resilience: Dimensional Independence, Pandemic Burden, and Profile Analysis in Primary Education
Source: Int J Environ Res Public Health. 2026 Jan 31;23(2):190. doi: 10.3390/ijerph23020190 (PMC12940852; doi:10.3390/ijerph23020190)
Supplement: Supplementary file 1 [file ijerph-23-00190-s001.zip]

Archive with 1 entries (1 files):
- ijerph-4053438-supplementary.pdf
